# Supplementary material for: Predicting colorectal cancer risk in FAP patients using patient-specific organoids
Source: Cancer Gene Ther. 2025 Jul 22;32(9):997–1007. doi: 10.1038/s41417-025-00923-7 (PMC12396958; doi:10.1038/s41417-025-00923-7)
Supplement: Supplementary file 1 — Supplementary Table 1 [file 41417_2025_923_MOESM1_ESM.xlsx]

## Sheet: גיליון1
Supplementary Table 1: Salt bonds within the APC homo-and heterodimers.
APC-APC homodimer
SOURCE ATOMS	TARGET ATOMS	DISTANCE
/1/C/19(GLU)./OE1[O]	/1/B/24(ARG)./NE[N]	3.43
/1/C/19(GLU)./OE1[O]	/1/B/24(ARG)./NH2[N]	2.25
/1/C/24(ARG)./NE[N]	/1/B/19(GLU)./OE1[O]	2.95
/1/C/24(ARG)./NH1[N]	/1/B/19(GLU)./OE1[O]	3.5
/1/C/24(ARG)./NH2[N]	/1/B/19(GLU)./OE2[O]	3.5
/1/C/24(ARG)./NH2[N]	/1/B/19(GLU)./OE1[O]	1.76
APC-FAP1 heterodimer
SOURCE ATOMS	TARGET ATOMS	DISTANCE
/1/B/24(ARG)./NH2[N]	/1/C/19(GLU)./OE1[O]	2.44
/1/B/19(GLU)./OE1[O]	/1/C/24(ARG)./NE[N]	3.12
/1/B/19(GLU)./OE1[O]	/1/C/24(ARG)./NH1[N]	3.35
/1/B/19(GLU)./OE2[O]	/1/C/24(ARG)./NH2[N]	3.09
/1/B/19(GLU)./OE1[O]	/1/C/24(ARG)./NH2[N]	1.34
/1/B/187(ARG)./NH1[N]	/1/C/183(ASP)./OD1[O]	2.45
/1/B/187(ARG)./NE[N]	/1/C/183(ASP)./OD1[O]	2.89
/1/B/187(ARG)./NH2[N]	/1/C/183(ASP)./OD1[O]	3.26
/1/B/187(ARG)./NH1[N]	/1/C/183(ASP)./OD2[O]	1.04
/1/B/187(ARG)./NE[N]	/1/C/183(ASP)./OD2[O]	3.02
/1/B/187(ARG)./NH2[N]	/1/C/183(ASP)./OD2[O]	3.2
/1/B/183(ASP)./OD2[O]	/1/C/187(ARG)./NE[N]	2.51
/1/B/183(ASP)./OD1[O]	/1/C/187(ARG)./NE[N]	2.47
/1/B/183(ASP)./OD2[O]	/1/C/187(ARG)./NH1[N]	2.1
/1/B/183(ASP)./OD1[O]	/1/C/187(ARG)./NH1[N]	0.57
/1/B/177(ASN)./O[O]	/1/C/187(ARG)./NH2[N]	3.26
/1/B/183(ASP)./OD2[O]	/1/C/187(ARG)./NH2[N]	3.2
/1/B/183(ASP)./OD1[O]	/1/C/187(ARG)./NH2[N]	2.82
APC-FAP2 heterodimer
SOURCE ATOMS	TARGET ATOMS	DISTANCE
/1/B/24(ARG)./NH2[N]	/1/C/19(GLU)./OE1[O]	2.35
/1/B/19(GLU)./OE1[O]	/1/C/24(ARG)./NE[N]	3.32
/1/B/19(GLU)./OE1[O]	/1/C/24(ARG)./NH2[N]	1.55
/1/B/19(GLU)./OE2[O]	/1/C/24(ARG)./NH2[N]	3.28
/1/B/194(ARG)./NH2[N]	/1/C/170(ASP)./O[O]	2.65
/1/B/187(ARG)./NE[N]	/1/C/183(ASP)./OD1[O]	2.47
/1/B/187(ARG)./NH2[N]	/1/C/183(ASP)./OD1[O]	2.71
/1/B/187(ARG)./NH1[N]	/1/C/183(ASP)./OD2[O]	2.92
/1/B/187(ARG)./NE[N]	/1/C/183(ASP)./OD2[O]	2.91
/1/B/187(ARG)./NH2[N]	/1/C/183(ASP)./OD2[O]	2.62
/1/B/190(GLU)./OE2[O]	/1/C/186(ARG)./NE[N]	3.24
/1/B/183(ASP)./OD1[O]	/1/C/187(ARG)./NE[N]	2.45
/1/B/183(ASP)./OD2[O]	/1/C/187(ARG)./NE[N]	2.81
/1/B/183(ASP)./OD2[O]	/1/C/187(ARG)./NH1[N]	2.99
/1/B/183(ASP)./OD1[O]	/1/C/187(ARG)./NH2[N]	2.91
/1/B/183(ASP)./OD2[O]	/1/C/187(ARG)./NH2[N]	2.62
/1/B/186(ARG)./NE[N]	/1/C/190(GLU)./OE2[O]	3.11
/1/B/170(ASP)./O[O]	/1/C/194(ARG)./NH2[N]	2.71
APC-FAP3 heterodimer
SOURCE ATOMS	TARGET ATOMS	DISTANCE
/1/B/24(ARG)./NE[N]	/1/C/19(GLU)./OE1[O]	3
/1/B/24(ARG)./NH2[N]	/1/C/19(GLU)./OE1[O]	1.73
/1/B/24(ARG)./NH2[N]	/1/C/19(GLU)./OE2[O]	3.24
/1/B/19(GLU)./OE1[O]	/1/C/24(ARG)./NH2[N]	2.35
/1/B/187(ARG)./NH1[N]	/1/C/74(GLU)./OE2[O]	2.67
